# Supplementary material for: JD419, a Staphylococcus aureus Phage With a Unique Morphology and Broad Host Range
Source: Front Microbiol. 2021 Apr 22;12:602902. doi: 10.3389/fmicb.2021.602902 (PMC8100676; doi:10.3389/fmicb.2021.602902)
Supplement: Supplementary file 3 [file Table_1.xlsx]

## Sheet: Sheet1
				JD419
	Samples	MLST	MRSA	Plaque	Clear	Turbid	Faint	No plaque
MS-1	body fluid	/	n	-				-
MS-2	/	/	n	-				-
MS-3	secretion	/	n	+			+
MS-4	theath	/	n	+			+
MS-5	abscess	/	n	+			+
MS-6	abscess	/	n	+			+
MS-7	cathetor	/	n	+			+
MS-8	secretion	/	n	+			+
MS-9	abscess	/	n	+			+
MS-10	blood	/	n	+			+
MS-11	secretion	/	n	+			+
MS-12	secretion	/	n	+		+
MS-13	abscess	/	n	+		+
MS-14	secretion	/	n	-
MS-15	secretion	/	n	+		+
MS-16	/	/	n	-				-
MS-17	/	/	n	-				-
MS-18	secretion	/	n	-				-
MS-19	/	/	n	-				-
MS-20	secretion	/	n	-				-
MS-21	secretion	1659	n	+			+
MS-22	secretion	15	n	+			+
MS-23	secretion	25	n	-				-
MS-24	blood	398	n	+	+
MS-25	blood	7	n	+	+
MS-26	blood	965	n	-				-
MS-27	blood	788	n	+	+
MS-28	blood	1920	n	-				-
MS-29	blood	7	n	-				-
MS-30	secretion	7	n	-				-
MS-31	blood	6	n	+		+
MS-32	blood	2315	n	-				-
MS-33	blood	15	n	-				-
MS-34	blood	25	n	+			+
MS-35	blood	188	n	+	+
MS-36	secretion	30	n	+	+
MS-37	blood	88	n	-
MS-38	blood	88	n	-
MS-39	secretion	/	n	+	+
MS-40	secretion	1821	n	-
MS-41	secretion	59	n	+	+
MS-42	blood	7	n	-
MS-43	blood	6	n	-
MS-44	secretion	398	n	-
MS-45	secretion	188	n	-
MS-46	blood	188	n	+		+
MS-47	blood	398	n	+		+
MS-48	blood	630	n	-
MS-49	blood	398	n	+		+
MS-50	blood	398	n	-				-
MS-51	blood	398	n	-				-
MS-52	blood	188	n	-				-
MS-53	blood	398	n	-				-
MS-54	blood	630	n	-				-
MS-55	blood	59	n	-				-
MS-56	blood	188	n	-				-
MS-57	blood	59	n	-				-
MS-58	secretion	188	n	-				-
MS-59	/	1	n	+		+
MS-60	/	15	n	-			+
MS-61	/	1281	n	+		+
MS-62	/	2315	n	-			+
MS-63	/	239	n	+		+
MS-64	/	25	n	+			+
MS-65	/	398	n	-			+
MS-66	/	398	n	+	+
MS-67	/	398	n	-			+
MS-68	/	5	n	-			+
MS-69	/	5	n	-			+
MS-70	/	5	n	-			+
MS-71	/	59	n	-			+
MS-72	/	6	n	+	+
MS-73	/	7	n	-			+
MS-74	/	7	n	-			+
MS-75	/	88	n	-			+
MS-76	/	965	n	+		+
MR-77	sputum	239	p	-				-
MR-78	skin	239	p	-				-
MR-79	sputum	641	p	-				-
MR-80	/	/	p	+			+
MR-81	skin	30	p	+			+
MR-82	sputum	239	p	+			+
MR-83	urine	398	p	+			+
MR-84	sputum	239	p	+	+
MR-85	sputum	239	p	+			+
MR-86	skin	239	p	+			+
MR-87	secretion	239	p	+			+
MR-88	sputum	239	p	+			+
MR-89	sputum	239	p	-				-
MR-90	cathetor	239	p	-				-
MR-91	sputum	641	p	-				-
MR-92	/	/	p	-				-
MR-93	sputum	239	p	-				-
MR-94	sputum	239	p	+		+
MR-95	sputum	239	p	+		+
MR-96	skin	239	p	-
MR-97	sputum	239	p	+			+
MR-98	skin	239	p	-				-
MR-99	skin	239	p	+			+
MR-100	skin	239	p	+		+
MR-101	/	/	p	-				-
MR-102	secretion	/	p	+		+
MR-103		/	p	-				-
MR-104	secretion	/	p	-				-
MR-105		/	p	-				-
MR-106		/	p	-				-
MR-107	secretion	239	p	+		+
MR-108	fluid	239	p	+		+
MR-109		239	p	+		+
MR-110	secretion	239	p	-				-
MR-111	secretion	239	p	-				-
MR-112	secretion		p	-				-
MR-113		59	p	-				-
MR-114			p	-				-
MR-115	fluid		p	-				-
MR-116	blood	239	p	-				-
MR-117	blood	641	p	-				-
MR-118			p	-				-
MR-119	secretion	239	p	+
MR-120	secretion	239	p	+
MR-121			p	-				-
MR-122	blood	965	p	-				-
MR-123	blood	630	p	-				-
MR-124	secretion	88	p	+		+
MR-125	blood	121	p	-
MR-126	secretion	59	p	+	+
MR-127	blood	59	p	-
MR-128	blood	398	p	-				-
MR-129	/	239	p	+		+
MR-130	/	239	p	+		+
MR-131	/	239	p	+	+
MR-132	/	239	p	+		+
MR-133	/	59	p	-			+
MR-134	/	59	p	-			+
MR-135	/	59	p	+		+
USA300			p	-
N315			p	+	+
Newman			n	-
