# Supplementary material for: JD419, a Staphylococcus aureus Phage With a Unique Morphology and Broad Host Range
Source: Front Microbiol. 2021 Apr 22;12:602902. doi: 10.3389/fmicb.2021.602902 (PMC8100676; doi:10.3389/fmicb.2021.602902)
Supplement: Supplementary file 4 [file Table_2.xls]

## Sheet: Suppl.Table 2
query acc.ver,	subject acc.ver,	% identity,	alignment length,	mismatches,	gap opens,	q. start,	q. end,	s. start,	s. end,	evalue,	bit score
Staphylococcus_aureus_phage_JD419	CP029649.1	98.676	15638	204	3	1	15636	246483	230847	0	27728
Staphylococcus_aureus_phage_JD419	CP029649.1	96.465	10042	337	18	30494	40525	261525	251492	0	16561
Staphylococcus_aureus_phage_JD419	CP029649.1	97.692	7193	161	5	17923	25113	229174	221985	0	12358
Staphylococcus_aureus_phage_JD419	CP029649.1	97.95	4634	93	2	40877	45509	251116	246484	0	8030
Staphylococcus_aureus_phage_JD419	CP029649.1	99.417	2229	12	1	28294	30521	219037	216809	0	4043
Staphylococcus_aureus_phage_JD419	CP029649.1	97.238	724	19	1	15135	15858	2545493	2544771	0	1225
Staphylococcus_aureus_phage_JD419	CP029649.1	94.631	596	29	3	15836	16430	2544550	2543957	0	920
Staphylococcus_aureus_phage_JD419	CP029649.1	93.902	328	20	0	31262	31589	2569135	2568808	6.2e-139	496
Staphylococcus_aureus_phage_JD419	CP029649.1	87.632	380	41	6	30717	31092	2568786	2568409	3.81e-121	436
Staphylococcus_aureus_phage_JD419	CP029649.1	90.234	256	23	2	17923	18178	2542072	2541819	5.15e-90	333
Staphylococcus_aureus_phage_JD419	CP029649.1	90.204	245	24	0	16409	16653	229434	229190	4.01e-86	320
Staphylococcus_aureus_phage_JD419	CP029649.1	90.863	197	18	0	23752	23948	2534940	2534744	1.9e-69	265
Staphylococcus_aureus_phage_JD419	CP029649.1	95.862	145	5	1	15836	15979	230170	230026	5.37e-60	233
Staphylococcus_aureus_phage_JD419	CP029649.1	80.786	229	36	8	16204	16428	229802	229578	1.19e-41	172
Staphylococcus_aureus_phage_JD419	CP029649.1	100	92	0	0	28175	28266	2531331	2531240	4.27e-41	171
Staphylococcus_aureus_phage_JD419	CP029649.1	92.373	118	9	0	16552	16669	2543594	2543477	1.54e-40	169
Staphylococcus_aureus_phage_JD419	CP029649.1	87.121	132	13	4	15713	15842	230483	230354	7.2e-34	147
Staphylococcus_aureus_phage_JD419	CP029649.1	93.333	60	4	0	25091	25150	222641	222582	1.23e-16	89.8
Staphylococcus_aureus_phage_JD419	CP029649.1	94	50	3	0	25109	25158	2534416	2534367	9.58e-13	76.8
Staphylococcus_aureus_phage_JD419	CP029649.1	93.023	43	3	0	24474	24516	2534417	2534375	7.46e-09	63.9
